# Supplementary material for: Erratum to: DNA methylation age of human tissues and cell types
Source: Genome Biol. 2015 May 13;16(1):96. doi: 10.1186/s13059-015-0649-6 (PMC4427927; doi:10.1186/s13059-015-0649-6)
Supplement: Additional file 1: — Description of cancer data sets. The file describes 32 publicly available cancer tissue data sets and 7 cancer cell line data sets. Column 1 reports the data number and corresponding color code. Other columns report the affected tissue, Illumina platform, sample size n, proportion of females, median age, age range (minimum and maximum age), relevant citation (TCGA or first author with publication year), and public availability. None of these data sets were used in the construction of estimator of DNAm age. The table also reports the age correlation, cor(Age,DNAmage), median error, and median age acceleration. [file 13059_2015_649_MOESM1_ESM.xlsx]

## Sheet: AdditionalFile12DataDescription
This data set contains two tables. First, it presents data used for evaluating cancer tissue. Next it presents the cancer cell line data.
Primary cancer tissues (i.e. non-cell line data)
Data label (color)	Tissue	Platform	Data Use	n (Prop.Female)	Median Age(range)	Citation	Availability	cor(Age,DNAmAge)	Median error (Age, m.age(Train.CpGs))	Median AgeAcceleration(Train.CpGs)
1 (turquoise)	Bladder	450k	Cancer tissue	117 (0.3)	68 (34,87)	TCGA	TCGA	0.04	22.1	-13
2 (blue)	BoneMarrow	450k	Cancer tissue	194 (0.5)	58 (18,88)	TCGA	TCGA	-0.01	19.2	21.8
3 (brown)	Brain	450k	Cancer tissue	142 (0.5)	26 (-0.5,75)	Sturm 2012	GSE36278	0.68	34.1	34.5
4 (black)	Breast	27k	Cancer tissue	100 (1)	52 (20,96)	Fackler 2011	GSE31979	0.52	10.3	0.8
5 (green)	Breast	27k	Cancer tissue	224 (1)	55 (45,55)	Dedeurwaerder 2011	GSE20712	0.26	12.3	10.1
6 (red)	Breast	27k	Cancer tissue	108 (1)	59 (30,90)	Zhuang 2012	GSE32393	0.41	14.6	8.9
7 (black)	Breast	27k	Cancer tissue	312 (1)	60 (29,90)	TCGA	TCGA	0.28	15.6	10.6
8 (pink)	Breast	450k	Cancer tissue	493 (0.9)	58 (26,90)	TCGA	TCGA	0.33	14.3	7.3
9 (magenta)	Cervix	450k	Cancer tissue	40 (0.5)	48 (25,79)	TCGA	TCGA	0.29	14.3	-2.8
10 (purple)	Colorectal	27k	Cancer tissue	154 (0.6)	68 (33,90)	Hinoue 2012	GSE25062	0.39	21	-20.3
11 (blue2)	Colon.COAD	27k	Cancer tissue	166 (0.4)	72 (36,90)	TCGA	TCGA	0.09	24	-13.4
12 (tan)	Colon.COAD	450k	Cancer tissue	200 (0.3)	68 (31,90)	TCGA	TCGA	0.05	17.9	-13.3
13 (salmon)	Head/Neck	450k	Cancer tissue	309 (0.3)	61 (19,90)	TCGA	TCGA	0.16	17.8	-17.2
14 (cyan)	Kidney.KIRC	27k	Cancer tissue	219 (0.3)	59 (33,86)	TCGA	TCGA	0.49	16.8	17.8
15 (midnightblue)	Kidney.KIRC	450k	Cancer tissue	283 (0.3)	61 (26,90)	TCGA	TCGA	0.45	11.4	9.8
16 (darkblue)	Kidney.KIRP	450k	Cancer tissue	85 (0.4)	60 (28,83)	TCGA	TCGA	0.39	11.8	-4.5
17 (grey60)	Liver	450k	Cancer tissue	68 (0.4)	66 (20,81)	TCGA	TCGA	0.34	13.3	-0.1
18 (lightgreen)	Lung.LUAD	27k	Cancer tissue	127 (0.5)	67 (38,84)	TCGA	TCGA	0.05	15.3	11.7
19 (darkcyan)	Lung.LUAD	450k	Cancer tissue	262 (0.4)	65 (40,86)	TCGA	TCGA	0.33	11	1
20 (royalblue)	Lung.LUSC	27k	Cancer tissue	133 (0.3)	67 (39,84)	TCGA	TCGA	0.15	16.9	-12
21 (darkred)	Lung.LUSC	450k	Cancer tissue	191 (0.7)	70 (40,85)	TCGA	TCGA	0.33	16.6	-15.8
22 (darkgreen)	Ovary	27k	Cancer tissue	601 (0.8)	59 (26,89)	TCGA	TCGA	0.09	19.6	-15.9
23 (darkturquoise)	Prostate	27k	Cancer tissue	193 (0.02)	61 (43,73)	Kobayashi 2011	GSE26126	0.33	5.9	-0.8
24 (darkgrey)	Prostate	450k	Cancer tissue	103 (0.4)	61 (44,73)	TCGA	TCGA	0.25	5.9	-2.8
25 (orange)	Rectum.READ	27k	Cancer tissue	69 (0.4)	66 (35,89)	TCGA	TCGA	0.13	13.7	-11.9
26 (darkorange)	Rectum.READ	450k	Cancer tissue	95 (0.4)	65 (31,90)	TCGA	TCGA	0.01	19.2	-15.9
27 (plum)	Sarcoma	450k	Cancer tissue	26 (0.3)	61 (40,81)	TCGA	TCGA	0.17	18.1	-5
28 (skyblue)	Skin	450k	Cancer tissue	185 (0.6)	57 (18,90)	TCGA	TCGA	0.22	16.6	-6.2
29 (saddlebrown)	Thyroid	450k	Cancer tissue	291 (0.6)	47 (16,89)	TCGA	TCGA	0.65	12.7	11.2
30 (steelblue)	Urothelium	27k	Cancer tissue	156 (0.8)	72 (38,91)	Lauss 2012	GSE33510	0.15	15.3	-9.4
31 (paleturquoise)	UterineCorpusEndom	450k	Cancer tissue	63 (1)	65 (35,89)	TCGA	TCGA	0.22	37.6	-35.6
32 (violet)	UterineCorpusEndom	27k	Cancer tissue	117 (1)	63 (35,90)	TCGA	TCGA	0.07	30	-28.9
Cancer cell line data
Data Set	Description	Platform	Use	n (size)	Age range	Citation	Availability
1	Glioma Stem Cell	450k	Cell line	16		Rohle 2013	GSE45199
2	HNSCC cell	450k	Cell line	24		Lechner 2013	GSE38270
3	Urinary tract T24	450k	Cell line	8		Yang 2013	GSE41525
4	AML cell line	450k	Cell line	4		Leonard 2013	GSE44830
5	Breast cancer cell	450k	Cell line	26		Di Cello 2013	GSE44837
6	GBM stem cell	27k	Cell line	6		Rheinbay 2013	GSE46015
7	Osteosarcoma cell line	27k	Cell line	25		Kresse 2012	GSE36002
